# Supplementary material for: Vitamin D Levels as an Important Predictor for Type 2 Diabetes Mellitus and Weight Regain Post-Sleeve Gastrectomy
Source: Nutrients. 2022 May 13;14(10):2052. doi: 10.3390/nu14102052 (PMC9143791; doi:10.3390/nu14102052)
Supplement: Supplementary file 1 [file nutrients-14-02052-s001.zip]

Archive with 1 entries (1 files):
- nutrients-1675921-supplementary.pdf
